# Supplementary material for: Immune Cell Proteins and Parkinson's Disease: A Mendelian Randomization Analysis of Causal Associations
Source: Brain Behav. 2025 Jul 9;15(7):e70596. doi: 10.1002/brb3.70596 (PMC12241703; doi:10.1002/brb3.70596)
Supplement: Supplementary file 2 — Table S2 [file BRB3-15-e70596-s002.csv]

	SNPs	CHR	POS	EA/OA	EAF	��*	SE	P
1	rs10005563	4	101193009	A/G	0.589	-0.115	0.026	7.59E-06
2	rs11246890	12	132481606	G/A	0.016	0.466	0.102	4.47E-06
3	rs113677518	5	72218577	A/T	0.086	-0.195	0.042	4.07E-06
4	rs11698530	20	36938490	A/G	0.040	-0.312	0.065	1.51E-06
5	rs117450877	8	131943782	A/C	0.033	0.310	0.069	6.46E-06
6	rs12516045	5	78867782	T/A	0.074	0.212	0.048	9.77E-06
7	rs12720357	19	10466232	T/C	0.015	0.461	0.094	9.55E-07
8	rs13032377	2	77563984	G/C	0.495	0.114	0.026	9.55E-06
9	rs1384280	5	113144493	G/A	0.435	0.116	0.026	5.89E-06
10	rs138890359	19	10263129	A/C	0.016	0.498	0.096	2.14E-07
11	rs143303124	1	247390988	G/A	0.024	0.376	0.084	8.13E-06
12	rs17236875	15	34652683	C/T	0.120	-0.175	0.039	7.24E-06
13	rs181221594	4	9722274	C/T	0.012	-0.628	0.131	1.66E-06
14	rs185205504	13	88946468	G/A	0.015	-0.558	0.125	8.32E-06
15	rs191183447	2	63519023	C/T	0.020	-0.391	0.085	4.68E-06
16	rs2134176	5	175023656	C/A	0.251	0.136	0.030	5.89E-06
17	rs2143571	22	44391686	A/G	0.186	0.146	0.032	6.61E-06
18	rs2233796	19	10131401	C/T	0.015	-0.433	0.093	2.82E-06
19	rs2586048	17	55960111	A/G	0.530	0.113	0.025	6.03E-06
20	rs307897	19	47699146	C/T	0.937	0.230	0.051	7.08E-06
21	rs3821979	4	77631425	A/T	0.131	-0.166	0.037	6.31E-06
22	rs56098012	3	4644551	C/A	0.457	-0.114	0.025	7.08E-06
23	rs6079872	20	15505156	T/A	0.038	0.294	0.064	4.27E-06
24	rs6136873	20	19868798	A/G	0.496	0.113	0.025	6.76E-06
25	rs72774114	10	5879639	G/T	0.067	-0.231	0.049	2.29E-06
26	rs73019211	19	10419611	A/G	0.012	-0.753	0.125	1.45E-09
27	rs7652962	3	188215923	G/A	0.037	-0.303	0.067	6.61E-06
28	rs76858807	4	363273	T/C	0.029	0.350	0.079	8.91E-06
29	rs77006214	12	31170310	G/A	0.006	0.852	0.165	2.29E-07
30	rs79492853	8	16222207	C/T	0.008	0.603	0.135	7.76E-06
31	rs7961781	12	85785109	G/A	0.122	-0.169	0.038	7.59E-06
32	rs9586772	13	105891065	C/T	0.133	-0.200	0.040	7.41E-07
33	rs9814319	3	146322453	C/G	0.092	-0.194	0.042	3.55E-06
34	rs10101438	8	19495715	G/C	0.075	0.219	0.045	9.77E-07
35	rs112643363	11	74863500	T/C	0.066	-0.239	0.052	5.01E-06
36	rs117730851	1	106083979	T/C	0.013	-0.473	0.106	8.32E-06
37	rs11988729	8	80539623	C/T	0.087	0.194	0.044	8.91E-06
38	rs12236195	9	23751700	T/C	0.201	-0.146	0.031	3.09E-06
39	rs139465664	8	97665813	A/C	0.009	0.676	0.152	8.91E-06
40	rs147494242	9	121129576	T/C	0.014	-0.709	0.153	3.39E-06
41	rs149085461	12	31712581	G/A	0.010	0.698	0.153	4.79E-06
42	rs150013648	8	105459422	T/C	0.020	0.423	0.095	8.13E-06
43	rs17740157	18	30750735	T/C	0.156	-0.158	0.035	7.24E-06
44	rs4258069	9	113807641	T/C	0.233	-0.129	0.029	7.94E-06
45	rs453470	21	27831296	T/C	0.085	-0.195	0.044	9.55E-06
46	rs4890644	18	43954371	T/C	0.366	-0.121	0.027	7.41E-06
47	rs56015229	13	23542039	A/G	0.049	-0.275	0.060	4.57E-06
48	rs60756930	3	71556471	G/A	0.439	-0.128	0.025	2.29E-07
49	rs62143198	19	54320939	A/G	0.205	0.442	0.030	7.59E-50
50	rs6714486	2	234580305	A/T	0.061	-0.236	0.048	7.59E-07
51	rs6943559	7	136243432	G/A	0.253	-0.129	0.028	4.37E-06
52	rs72767815	9	135399714	G/A	0.015	0.503	0.113	8.51E-06
53	rs72821576	2	106191961	A/G	0.131	-0.167	0.038	8.91E-06
54	rs72827322	5	166639864	T/A	0.061	0.214	0.047	5.62E-06
55	rs74125007	1	161713130	T/C	0.038	-0.288	0.064	6.17E-06
56	rs75171170	11	98839234	G/A	0.032	0.378	0.079	1.95E-06
57	rs76994314	15	93022633	A/G	0.074	-0.224	0.047	1.95E-06
58	rs1018920	7	88736135	G/C	0.780	-0.135	0.030	7.41E-06
59	rs1163287	12	81087377	G/T	0.154	0.169	0.036	3.16E-06
60	rs11663464	18	52827668	A/G	0.329	-0.122	0.027	6.61E-06
61	rs12545718	8	37479712	A/C	0.276	-0.135	0.029	3.55E-06
62	rs12740951	1	244973826	G/A	0.222	0.153	0.033	2.75E-06
63	rs137967	22	40307894	T/C	0.373	0.119	0.026	5.25E-06
64	rs137967	22	40307894	T/C	0.373	0.119	0.026	5.25E-06
65	rs142978915	3	53892603	C/T	0.020	-0.397	0.089	7.24E-06
66	rs145799726	14	61009731	G/C	0.012	0.440	0.099	8.51E-06
67	rs1531389	10	14138267	C/G	0.635	-0.120	0.026	5.01E-06
68	rs2869661	4	89653372	G/A	0.036	0.317	0.071	8.91E-06
69	rs4563961	9	137670002	T/C	0.687	0.127	0.027	2.00E-06
70	rs4621315	3	4590858	C/T	0.531	-0.112	0.025	8.13E-06
71	rs4754606	11	99228782	C/T	0.239	-0.144	0.029	6.17E-07
72	rs55735416	15	61291007	T/C	0.261	0.143	0.028	3.55E-07
73	rs6708088	2	37810019	G/T	0.714	-0.130	0.028	3.24E-06
74	rs71607338	4	76833433	T/C	0.013	-0.455	0.100	4.90E-06
75	rs74480769	5	40972211	G/A	0.036	-0.343	0.074	3.16E-06
76	rs75751029	2	188291382	T/C	0.044	-0.258	0.057	4.79E-06
77	rs7809211	7	73569290	G/A	0.286	-0.125	0.027	3.63E-06
78	rs79589801	1	211054061	T/C	0.017	-0.421	0.089	2.19E-06
79	rs1024336	22	37749527	A/G	0.407	0.124	0.026	1.35E-06
80	rs113347051	13	51725626	C/T	0.046	-0.263	0.059	7.08E-06
81	rs12198798	6	12510127	C/T	0.158	-0.164	0.034	1.78E-06
82	rs12602671	17	5827647	A/G	0.057	0.250	0.054	3.55E-06
83	rs13103186	4	140527676	T/G	0.140	-0.163	0.036	5.01E-06
84	rs13158625	5	51141347	C/T	0.301	0.127	0.027	3.02E-06
85	rs34997578	17	39866816	A/C	0.120	-0.182	0.039	3.24E-06
86	rs3846189	3	188566517	G/A	0.148	0.160	0.036	8.13E-06
87	rs41407147	9	122755571	C/A	0.022	0.376	0.085	9.33E-06
88	rs4682767	3	45135488	G/C	0.437	-0.110	0.025	9.55E-06
89	rs80139330	1	147159772	A/G	0.036	-0.319	0.070	5.62E-06
90	rs10424405	19	54321933	G/A	0.208	-0.140	0.030	3.98E-06
91	rs113045392	3	69415398	G/A	0.013	-0.623	0.127	8.91E-07
92	rs114177296	1	4427392	T/C	0.011	-0.611	0.135	6.31E-06
93	rs114177296	1	4427392	T/C	0.011	-0.611	0.135	6.31E-06
94	rs139062275	3	15679713	T/C	0.017	-0.426	0.096	8.13E-06
95	rs141448975	5	126911715	G/A	0.024	0.359	0.073	8.91E-07
96	rs151014368	5	176751059	A/G	0.218	0.184	0.030	9.12E-10
97	rs2922023	11	41345246	T/G	0.481	-0.110	0.025	9.12E-06
98	rs420465	20	45077373	T/C	0.099	0.189	0.043	9.12E-06
99	rs4378873	20	24396691	C/T	0.024	-0.400	0.090	9.33E-06
100	rs56142053	6	16690986	T/C	0.124	-0.169	0.037	5.01E-06
101	rs61934167	12	114487290	T/C	0.124	-0.176	0.036	1.20E-06
102	rs73255289	5	138730407	T/C	0.118	0.175	0.040	9.77E-06
103	rs7698909	4	74463597	T/C	0.026	-0.390	0.084	3.24E-06
104	rs10425018	19	18687175	C/T	0.587	0.113	0.025	7.24E-06
105	rs111770018	18	3520013	G/A	0.234	-0.141	0.030	2.45E-06
106	rs116995988	6	162877862	C/T	0.025	0.367	0.080	5.01E-06
107	rs117480750	20	17182690	T/C	0.011	-0.646	0.120	7.94E-08
108	rs117748849	20	54932632	C/T	0.018	-0.469	0.102	3.89E-06
109	rs12034435	1	9424050	T/C	0.169	-0.156	0.033	2.82E-06
110	rs16947455	18	618201	T/C	0.172	-0.153	0.034	7.59E-06
111	rs17283056	5	66200464	G/C	0.109	-0.184	0.042	9.33E-06
112	rs1971934	12	130558095	A/G	0.126	0.171	0.038	5.01E-06
113	rs7080536	10	115348046	A/G	0.036	0.626	0.062	3.47E-24
114	rs72792970	2	28748838	C/T	0.033	-0.303	0.068	9.55E-06
115	rs73044907	12	1626441	T/C	0.034	-0.291	0.060	1.32E-06
116	rs77729615	6	129871947	T/C	0.014	0.718	0.145	7.94E-07
117	rs78348342	3	759311	T/C	0.050	0.288	0.065	8.32E-06
118	rs79708242	6	43967116	T/C	0.065	0.243	0.051	1.48E-06
119	rs10488735	11	34438558	A/C	0.102	-0.228	0.041	3.16E-08
120	rs11260984	1	18668501	C/A	0.579	-0.115	0.026	7.08E-06
121	rs113115954	12	12538531	C/A	0.009	-0.819	0.178	3.98E-06
122	rs11636698	15	71053269	T/C	0.874	0.166	0.037	7.24E-06
123	rs116780752	3	72285152	A/G	0.048	-0.280	0.058	1.26E-06
124	rs11736775	4	144282439	G/C	0.079	0.200	0.045	6.76E-06
125	rs117619854	12	62505254	A/G	0.046	-0.281	0.060	2.95E-06
126	rs118154332	12	82560867	C/T	0.015	0.496	0.106	2.57E-06
127	rs11957658	5	165094539	G/A	0.063	0.246	0.054	4.57E-06
128	rs12460706	19	11146338	C/T	0.362	-0.116	0.026	7.76E-06
129	rs13087701	3	186839780	G/A	0.057	0.251	0.055	4.47E-06
130	rs1433983	11	130900218	A/G	0.655	0.125	0.027	2.63E-06
131	rs62359180	5	84893850	T/C	0.019	0.455	0.094	1.23E-06
132	rs6416994	18	12382610	G/A	0.029	-0.329	0.072	4.27E-06
133	rs6442753	3	2801981	T/C	0.255	0.133	0.029	6.03E-06
134	rs6902333	6	114751747	T/G	0.845	0.162	0.034	1.78E-06
135	rs73016417	11	117612099	C/T	0.046	-0.269	0.059	4.68E-06
136	rs7357583	8	19252486	G/A	0.520	-0.111	0.025	6.61E-06
137	rs7357583	8	19252486	G/A	0.520	-0.111	0.025	6.61E-06
138	rs75416089	3	6239416	A/T	0.062	0.229	0.052	9.33E-06
139	rs75446520	16	81977585	C/T	0.013	-0.619	0.131	2.24E-06
140	rs75552469	12	21579641	T/G	0.053	0.248	0.054	4.68E-06
141	rs76534116	1	166835993	A/T	0.031	-0.577	0.126	4.37E-06
142	rs76534116	1	166835993	A/T	0.031	-0.577	0.126	4.37E-06
143	rs77005801	5	63086336	G/A	0.034	-0.298	0.067	9.55E-06
144	rs78298103	8	57897225	C/A	0.025	-0.347	0.078	9.55E-06
145	rs78602700	5	133870737	C/A	0.120	-0.182	0.039	3.39E-06
146	rs79112354	6	151828293	G/A	0.106	-0.189	0.041	3.31E-06
147	rs9556112	13	92376970	C/G	0.054	0.273	0.059	3.55E-06
148	rs10520845	5	16879933	A/C	0.014	-0.488	0.110	9.12E-06
149	rs111635774	6	14691215	T/C	0.071	0.221	0.049	6.92E-06
150	rs117919442	15	41549682	C/T	0.039	0.269	0.060	7.94E-06
151	rs143687790	16	355700	C/T	0.013	-0.514	0.102	4.07E-07
152	rs144061584	9	107890199	T/C	0.013	0.472	0.103	4.68E-06
153	rs145509717	17	47045161	T/C	0.015	-0.469	0.106	9.55E-06
154	rs147489706	21	30100907	C/G	0.015	0.533	0.120	9.55E-06
155	rs17147223	7	124154252	T/C	0.022	0.498	0.107	2.95E-06
156	rs17656758	2	71057629	A/G	0.022	0.417	0.084	6.46E-07
157	rs1822202	15	62812448	A/G	0.413	0.114	0.025	7.41E-06
158	rs2276168	18	47313493	T/A	0.215	0.135	0.030	9.33E-06
159	rs2410963	3	194324357	C/T	0.376	0.119	0.026	3.16E-06
160	rs2436095	8	133106737	A/G	0.063	0.245	0.052	2.57E-06
161	rs4259943	13	79561750	G/A	0.482	0.111	0.025	5.89E-06
162	rs55814675	5	167124556	G/A	0.062	0.239	0.050	2.14E-06
163	rs62023691	15	98392642	C/T	0.048	-0.245	0.055	7.41E-06
164	rs6837105	4	15753687	G/A	0.039	-0.966	0.062	1.20E-54
165	rs73384118	10	133198739	T/A	0.019	0.388	0.084	4.07E-06
166	rs7613444	3	52538300	C/G	0.173	-0.152	0.034	5.75E-06
167	rs77311939	8	140279685	T/C	0.016	-0.502	0.103	1.02E-06
168	rs77359578	2	138535493	A/G	0.090	0.204	0.046	7.76E-06
169	rs79562676	5	70979181	G/T	0.054	0.249	0.054	3.39E-06
170	rs887110	4	15908378	C/T	0.596	0.119	0.025	2.63E-06
171	rs10819318	9	130671577	G/A	0.097	0.192	0.043	7.41E-06
172	rs111912775	10	7311875	T/C	0.021	0.453	0.085	8.51E-08
173	rs114142164	2	79508224	T/C	0.014	0.648	0.135	1.66E-06
174	rs114497326	3	138691697	C/T	0.015	-0.492	0.108	5.62E-06
175	rs117628238	11	106407019	C/T	0.010	-0.698	0.155	6.76E-06
176	rs12120358	1	161444369	T/A	0.381	0.848	0.021	1.00E-200
177	rs138347048	4	62565732	T/A	0.008	0.639	0.143	7.41E-06
178	rs143555663	7	69097680	A/G	0.020	-0.388	0.085	5.13E-06
179	rs146348586	13	106566281	T/C	0.022	0.361	0.080	5.50E-06
180	rs1573755	22	26270464	A/C	0.033	0.349	0.076	4.47E-06
181	rs183194566	11	8354379	C/T	0.009	0.629	0.142	9.12E-06
182	rs34280364	15	49235757	G/A	0.252	-0.136	0.031	9.33E-06
183	rs4414458	15	31758869	T/C	0.291	0.132	0.029	4.57E-06
184	rs4946964	6	103765598	A/C	0.447	0.114	0.025	4.27E-06
185	rs56098506	10	45729414	G/A	0.042	-0.305	0.066	3.55E-06
186	rs57192507	19	30511638	C/T	0.049	-0.260	0.056	3.16E-06
187	rs60408897	11	27215939	G/A	0.153	-0.157	0.035	6.46E-06
188	rs61589001	18	55290758	T/C	0.056	0.233	0.051	5.62E-06
189	rs62070887	17	71529440	T/C	0.384	-0.114	0.026	9.33E-06
190	rs62479647	7	158071355	T/C	0.185	-0.159	0.035	4.07E-06
191	rs7188563	16	83658870	T/C	0.017	-0.534	0.121	9.77E-06
192	rs7200138	16	87887717	A/T	0.252	0.148	0.033	5.75E-06
193	rs72704062	1	161646625	G/C	0.028	-0.477	0.077	4.79E-10
194	rs72749841	5	49641645	C/T	0.175	-0.151	0.033	4.79E-06
195	rs72847276	2	133625822	A/G	0.011	-0.509	0.114	7.41E-06
196	rs7430477	3	38765490	T/C	0.462	-0.111	0.025	7.76E-06
197	rs75813347	10	26138394	T/C	0.086	0.211	0.046	4.57E-06
198	rs78438321	22	48237487	T/C	0.017	-0.462	0.104	8.71E-06
199	rs78438321	22	48237487	T/C	0.017	-0.462	0.104	8.71E-06
200	rs79305421	8	5350678	G/A	0.023	-0.408	0.092	8.13E-06
201	rs9966769	18	72950979	G/A	0.161	0.163	0.035	2.69E-06
202	rs10877852	12	62857663	T/G	0.114	0.178	0.039	5.62E-06
203	rs117733347	7	41195	G/A	0.008	0.664	0.142	2.75E-06
204	rs147091664	8	95984126	G/A	0.018	0.441	0.098	6.92E-06
205	rs147652652	3	19308191	A/T	0.019	-0.308	0.069	7.41E-06
206	rs147970341	8	9546370	A/G	0.019	-0.509	0.105	1.17E-06
207	rs148305941	18	21159072	C/T	0.021	0.621	0.138	6.92E-06
208	rs186207153	5	120048866	A/C	0.012	0.538	0.104	2.19E-07
209	rs2735099	6	29914828	T/G	0.335	-0.131	0.027	7.59E-07
210	rs368465	1	196671981	C/T	0.636	-0.156	0.026	8.91E-10
211	rs380649	5	41263849	A/G	0.263	0.136	0.027	6.46E-07
212	rs4972222	2	126552149	G/T	0.743	-0.128	0.028	5.50E-06
213	rs55639507	14	90549907	G/A	0.017	0.388	0.086	6.46E-06
214	rs61952467	13	53914950	G/C	0.023	0.377	0.084	6.17E-06
215	rs62143196	19	54320636	G/A	0.207	-0.140	0.030	4.07E-06
216	rs624452	11	114068183	G/C	0.330	0.118	0.026	8.13E-06
217	rs62504819	8	39152168	T/C	0.215	0.136	0.031	8.51E-06
218	rs73180886	8	4869226	A/T	0.032	-0.318	0.069	3.80E-06
219	rs74480769	5	40972211	G/A	0.036	-0.486	0.073	3.24E-11
220	rs75384436	14	40837318	A/T	0.025	0.346	0.078	9.55E-06
221	rs7665468	4	37996299	C/T	0.250	-0.133	0.029	5.37E-06
222	rs78985541	16	76090004	C/T	0.020	-0.347	0.077	7.08E-06
223	rs8052410	16	85296204	A/G	0.367	-0.127	0.026	0.000001
224	rs831124	5	67574750	A/T	0.669	-0.126	0.027	2.57E-06
225	rs9554320	13	28886927	C/A	0.591	0.128	0.028	3.72E-06
226	rs10952365	7	152317543	G/T	0.423	0.110	0.025	7.94E-06
227	rs113684437	4	16744130	G/C	0.020	-0.400	0.086	2.88E-06
228	rs1159798	10	54412493	C/A	0.758	0.135	0.030	6.03E-06
229	rs117175124	18	52801711	A/G	0.010	0.559	0.117	1.58E-06
230	rs117598834	6	120701960	A/G	0.058	0.251	0.056	7.41E-06
231	rs1178422	17	5863924	A/G	0.052	-0.233	0.052	7.59E-06
232	rs117920420	13	106180125	T/A	0.019	0.450	0.094	1.55E-06
233	rs12489	19	31048232	A/G	0.156	-0.161	0.034	1.78E-06
234	rs141306405	20	62543548	T/C	0.069	0.243	0.053	3.98E-06
235	rs141846487	4	10031965	G/A	0.007	-0.703	0.153	4.47E-06
236	rs148486803	1	93800039	T/C	0.028	0.353	0.075	2.24E-06
237	rs17003636	21	21934726	C/T	0.018	0.442	0.099	7.08E-06
238	rs190301196	21	23428241	G/A	0.018	-0.438	0.092	1.70E-06
239	rs2063119	15	98329163	A/T	0.390	0.133	0.026	2.00E-07
240	rs4539753	2	30046115	A/T	0.564	0.116	0.025	4.37E-06
241	rs58856196	16	1622092	T/C	0.114	-0.183	0.040	5.37E-06
242	rs6503581	17	36569450	G/A	0.165	-0.165	0.034	1.38E-06
243	rs6993770	8	106581528	T/A	0.290	-0.261	0.027	7.76E-22
244	rs7080386	10	65048306	A/C	0.432	0.167	0.025	3.89E-11
245	rs72714876	15	37783271	T/C	0.021	0.375	0.084	8.13E-06
246	rs78739765	6	160868121	A/G	0.032	0.315	0.067	2.24E-06
247	rs79948336	15	81331696	T/G	0.026	-0.413	0.087	2.14E-06
248	rs984660	21	36469279	C/T	0.448	-0.118	0.025	3.24E-06
249	rs11018053	10	133363577	G/A	0.167	0.162	0.034	2.24E-06
250	rs11166617	8	136815731	A/G	0.373	0.111	0.025	9.55E-06
251	rs11569415	19	6716279	A/G	0.214	-0.149	0.030	7.94E-07
252	rs11611897	12	130717519	A/G	0.236	0.152	0.029	2.14E-07
253	rs117240136	8	12841287	G/T	0.006	-0.747	0.159	2.69E-06
254	rs12153317	5	171203037	A/G	0.311	0.123	0.027	7.08E-06
255	rs12533852	7	68061779	A/G	0.315	0.124	0.027	5.13E-06
256	rs12903679	15	101932057	G/T	0.108	-0.197	0.040	6.17E-07
257	rs17427721	7	27176494	T/C	0.016	0.430	0.096	6.76E-06
258	rs2114961	5	134574232	G/T	0.256	-0.127	0.029	9.33E-06
259	rs3138043	14	35877900	T/G	0.662	-0.119	0.026	6.92E-06
260	rs45620638	21	45821361	T/C	0.062	-0.234	0.051	4.79E-06
261	rs45620638	21	45821361	T/C	0.062	-0.234	0.051	4.79E-06
262	rs62023347	15	52875730	T/C	0.015	0.439	0.095	3.80E-06
263	rs723587	6	81056360	A/G	0.095	-0.185	0.041	6.92E-06
264	rs75035063	6	104783148	T/C	0.012	0.556	0.125	8.91E-06
265	rs7842460	8	98998833	C/T	0.232	-0.139	0.031	8.71E-06
266	rs79432318	16	87799389	T/C	0.032	0.301	0.065	3.55E-06
267	rs8135483	22	48723893	C/G	0.185	-0.138	0.031	9.55E-06
268	rs8192472	3	42299870	T/C	0.368	0.124	0.026	1.86E-06
269	rs9392409	6	2637106	A/G	0.108	-0.179	0.040	7.24E-06
270	rs1109103	6	39879071	C/T	0.636	0.115	0.026	9.55E-06
271	rs11265492	1	160799274	A/G	0.225	0.135	0.030	8.32E-06
272	rs117792758	12	5513615	C/T	0.028	0.321	0.072	9.55E-06
273	rs12523799	6	97204498	C/T	0.043	-0.286	0.061	2.88E-06
274	rs13176151	5	10073244	A/C	0.493	0.115	0.026	9.55E-06
275	rs140245912	2	211356876	G/A	0.024	0.358	0.079	5.62E-06
276	rs148356700	2	171326865	A/G	0.016	0.525	0.103	3.16E-07
277	rs149681615	2	137229815	T/C	0.023	0.417	0.083	5.89E-07
278	rs1504142	12	91123732	G/T	0.897	-0.198	0.042	2.04E-06
279	rs17156501	7	82232606	C/T	0.043	0.293	0.066	8.32E-06
280	rs17156501	7	82232606	C/T	0.043	0.293	0.066	8.32E-06
281	rs215727	7	32435918	T/C	0.597	0.117	0.025	3.55E-06
282	rs35610560	20	60297004	A/G	0.020	0.432	0.084	3.16E-07
283	rs7039494	9	124094590	T/A	0.180	0.148	0.033	8.91E-06
284	rs7112267	11	1056981	A/G	0.110	-0.175	0.038	5.01E-06
285	rs73014288	6	154398284	A/C	0.290	0.125	0.027	4.27E-06
286	rs74873504	5	115285711	G/A	0.052	0.242	0.054	7.76E-06
287	rs7634014	3	77436186	A/G	0.352	0.117	0.026	7.41E-06
288	rs78928042	16	8960061	T/C	0.104	0.183	0.041	6.17E-06
289	rs78932132	2	64075925	C/T	0.018	0.430	0.094	4.27E-06
290	rs7901053	10	50803542	A/G	0.420	0.127	0.026	1.12E-06
291	rs8096318	18	2489297	A/G	0.022	0.357	0.081	9.77E-06
292	rs111416128	16	60990911	C/T	0.017	-0.438	0.096	4.90E-06
293	rs114530703	2	53389540	A/C	0.013	-0.664	0.146	5.75E-06
294	rs115104909	1	88636203	C/A	0.013	0.491	0.103	2.00E-06
295	rs11745151	5	162261777	C/A	0.212	0.136	0.031	8.91E-06
296	rs12122763	1	224266855	T/C	0.101	-0.186	0.041	5.37E-06
297	rs12969621	18	62545871	C/T	0.328	-0.126	0.027	3.89E-06
298	rs140162137	1	238041766	A/G	0.024	-0.379	0.081	2.57E-06
299	rs1565553	3	70629840	T/C	0.239	-0.137	0.030	3.47E-06
300	rs180949268	17	27745210	A/G	0.020	-0.678	0.147	4.07E-06
301	rs2609381	1	223123748	T/C	0.671	-0.118	0.027	7.76E-06
302	rs341697	8	2742089	C/T	0.534	-0.117	0.025	3.16E-06
303	rs4783432	16	21951415	A/G	0.206	-0.144	0.031	3.72E-06
304	rs55961528	11	98866159	C/T	0.099	-0.203	0.045	5.62E-06
305	rs6126330	20	50347120	A/C	0.089	-0.199	0.045	7.94E-06
306	rs6506786	18	75954867	C/T	0.584	0.120	0.026	3.39E-06
307	rs6979438	7	23838996	T/C	0.074	-0.222	0.048	2.95E-06
308	rs71325243	22	27941083	T/C	0.034	0.321	0.069	3.09E-06
309	rs72642240	10	73505702	G/T	0.056	-0.278	0.060	3.80E-06
310	rs74627192	1	180600035	G/A	0.037	0.320	0.064	5.62E-07
311	rs78519195	9	88088828	G/T	0.104	-0.189	0.041	4.27E-06
312	rs78519195	9	88088828	G/T	0.104	-0.189	0.041	4.27E-06
313	rs79199345	13	64285823	G/A	0.016	-0.427	0.095	7.59E-06
314	rs870094	1	202956236	A/G	0.021	0.441	0.087	4.17E-07
315	rs111522306	5	54078027	G/A	0.310	0.125	0.027	2.57E-06
316	rs11193253	10	108969714	T/C	0.114	-0.183	0.038	1.41E-06
317	rs11637979	15	61814393	A/C	0.059	-0.246	0.052	2.00E-06
318	rs11655081	17	66382209	C/T	0.058	-0.287	0.062	3.24E-06
319	rs117518685	11	95577410	G/C	0.018	-0.385	0.087	9.33E-06
320	rs117604690	18	39084530	G/A	0.022	-0.370	0.077	1.58E-06
321	rs12041388	1	88101772	C/T	0.024	-0.390	0.087	7.24E-06
322	rs12110896	6	155338021	A/G	0.022	0.335	0.075	7.59E-06
323	rs1268637	10	65431766	C/A	0.531	-0.111	0.025	7.24E-06
324	rs141833202	16	22892944	G/T	0.010	-0.784	0.167	2.63E-06
325	rs148506022	2	105470243	A/C	0.053	0.290	0.055	1.38E-07
326	rs17478444	7	90588517	T/C	0.058	0.240	0.050	1.82E-06
327	rs1990048	7	9136424	C/T	0.975	-0.335	0.073	4.17E-06
328	rs2637658	10	133992803	T/C	0.106	-0.179	0.040	6.76E-06
329	rs34216592	17	66778075	A/G	0.113	-0.182	0.041	7.08E-06
330	rs4462818	2	69208302	G/T	0.226	-0.141	0.030	2.29E-06
331	rs4674367	2	220072852	T/C	0.695	0.126	0.028	7.59E-06
332	rs4696340	4	153625237	A/G	0.982	-0.498	0.108	3.98E-06
333	rs4842207	9	137907804	C/T	0.530	0.110	0.025	8.91E-06
334	rs55688436	10	73643968	T/C	0.228	0.143	0.031	3.09E-06
335	rs5747241	22	18069412	T/G	0.173	0.144	0.032	6.76E-06
336	rs6493486	15	51498708	G/A	0.735	0.135	0.028	2.09E-06
337	rs7180337	15	31190367	T/G	0.984	0.472	0.106	9.12E-06
338	rs75332708	6	125822929	G/A	0.128	0.170	0.036	2.14E-06
339	rs76273484	4	74592109	G/A	0.019	0.422	0.087	1.32E-06
340	rs78810077	8	80770962	A/G	0.041	0.286	0.063	6.03E-06
341	rs79161751	16	81923997	G/A	0.071	-0.229	0.049	2.29E-06
342	rs79639227	8	127570907	T/C	0.131	-0.163	0.037	8.71E-06
343	rs808860	1	54196929	T/C	0.643	-0.125	0.026	1.51E-06
344	rs11170918	12	54870578	G/C	0.149	-0.166	0.034	1.15E-06
345	rs113329297	7	29877527	G/T	0.016	-0.460	0.101	4.90E-06
346	rs113329297	7	29877527	G/T	0.016	-0.460	0.101	4.90E-06
347	rs113329297	7	29877527	G/T	0.016	-0.460	0.101	4.90E-06
348	rs114284168	3	4524465	C/T	0.035	0.303	0.068	8.13E-06
349	rs11671536	19	55725499	A/C	0.022	-0.397	0.086	3.63E-06
350	rs116841919	16	4763288	G/T	0.022	0.379	0.083	4.79E-06
351	rs116932667	8	3450431	T/A	0.013	0.628	0.119	1.38E-07
352	rs140567016	1	89842675	C/G	0.015	0.491	0.102	1.35E-06
353	rs140933463	20	43943014	A/C	0.020	-0.412	0.091	6.46E-06
354	rs142140490	2	79824639	A/C	0.038	-0.309	0.069	7.24E-06
355	rs144337303	11	38442250	G/A	0.018	-0.483	0.108	8.32E-06
356	rs1460524	18	41391281	C/T	0.487	-0.110	0.025	9.55E-06
357	rs147911210	6	3594601	A/G	0.012	-0.595	0.132	6.03E-06
358	rs150064799	5	287286	T/C	0.023	-0.386	0.086	7.08E-06
359	rs185536336	11	59154848	T/C	0.012	-0.589	0.127	3.72E-06
360	rs2605606	11	93223317	G/A	0.125	0.181	0.039	2.88E-06
361	rs3859141	16	245079	C/T	0.498	-0.110	0.024	6.61E-06
362	rs6700735	1	6211257	A/C	0.067	0.253	0.051	7.24E-07
363	rs6993770	8	106581528	T/A	0.290	0.138	0.027	5.13E-07
364	rs7523327	1	195393613	A/G	0.482	-0.123	0.025	8.32E-07
365	rs75302218	3	116456092	A/G	0.014	-0.474	0.107	9.12E-06
366	rs7625308	3	43862110	T/A	0.785	0.166	0.030	2.34E-08
367	rs8032213	15	98626589	A/G	0.048	-0.257	0.057	5.75E-06
368	rs11171136	12	38030785	G/A	0.051	-0.274	0.060	4.90E-06
369	rs11466681	1	1141387	T/C	0.051	-0.262	0.054	1.35E-06
370	rs116649262	1	73606511	A/C	0.012	0.500	0.109	4.57E-06
371	rs11833579	12	775199	A/G	0.256	-0.134	0.029	3.89E-06
372	rs12502490	4	182907241	A/G	0.193	-0.147	0.032	3.55E-06
373	rs143707561	6	11622885	C/T	0.015	0.499	0.102	1.05E-06
374	rs2619780	5	25616251	T/C	0.779	-0.132	0.029	5.75E-06
375	rs3135392	6	32409242	A/C	0.373	-0.140	0.025	2.51E-08
376	rs4547943	5	168324117	C/G	0.961	-0.328	0.065	4.37E-07
377	rs55643326	10	75666818	C/G	0.011	-0.750	0.152	8.32E-07
378	rs62525093	8	137741751	G/A	0.290	0.131	0.029	4.17E-06
379	rs71556167	6	18318520	C/T	0.064	0.225	0.050	7.76E-06
380	rs72799547	2	55591984	C/T	0.013	-0.528	0.107	8.13E-07
381	rs77178113	8	22106901	T/C	0.021	-0.387	0.087	7.76E-06
382	rs112341309	11	97010957	A/G	0.026	0.448	0.085	1.38E-07
383	rs113573118	12	132516386	T/C	0.051	-0.252	0.057	9.12E-06
384	rs11903017	2	109968446	C/T	0.117	-0.177	0.039	6.61E-06
385	rs12212150	6	80549393	T/G	0.536	-0.113	0.025	5.50E-06
386	rs138055267	4	164948757	C/T	0.019	0.393	0.088	7.24E-06
387	rs1421216	8	39744496	T/C	0.021	0.385	0.084	3.98E-06
388	rs149519950	4	39775754	A/G	0.014	-0.524	0.118	9.12E-06
389	rs17745021	6	73712897	C/T	0.110	0.194	0.040	1.51E-06
390	rs2247870	5	90151589	A/G	0.539	-0.127	0.025	3.24E-07
391	rs2709446	2	6009457	G/A	0.571	0.115	0.025	4.79E-06
392	rs28654096	4	78528231	A/G	0.047	0.276	0.059	3.31E-06
393	rs2887073	3	63162753	C/A	0.842	-0.187	0.036	1.66E-07
394	rs2891177	9	22791434	T/C	0.189	-0.141	0.032	9.12E-06
395	rs2999875	1	13783081	C/A	0.396	0.118	0.026	6.03E-06
396	rs35576551	5	165442242	C/A	0.018	0.509	0.109	2.95E-06
397	rs55834469	8	4825347	C/G	0.115	0.176	0.039	5.25E-06
398	rs73843464	3	77110998	A/G	0.116	-0.188	0.040	2.57E-06
399	rs75220236	2	180576703	T/C	0.018	0.459	0.089	2.63E-07
400	rs75639936	3	115046763	G/A	0.075	-0.218	0.046	2.34E-06
401	rs78040909	15	50709980	A/G	0.016	-0.432	0.094	4.68E-06
402	rs80247254	7	15628319	C/T	0.043	0.277	0.062	7.59E-06
403	rs833415	9	10557349	C/T	0.091	-0.185	0.041	8.51E-06
404	rs112944884	13	113755842	T/C	0.017	0.541	0.114	2.09E-06
405	rs113512759	7	111454715	C/A	0.014	-0.468	0.098	1.91E-06
406	rs141336886	16	3594712	T/C	0.012	-0.560	0.121	3.47E-06
407	rs17427651	7	27165545	C/T	0.041	0.259	0.058	9.33E-06
408	rs190216518	1	78532093	G/A	0.029	-0.334	0.075	8.71E-06
409	rs1982241	15	78452722	C/T	0.432	-0.115	0.025	4.27E-06
410	rs1982241	15	78452722	C/T	0.432	-0.115	0.025	4.27E-06
411	rs2163550	2	38963150	G/C	0.971	0.374	0.075	5.62E-07
412	rs3741722	12	52646941	G/C	0.504	0.119	0.025	2.57E-06
413	rs60152255	18	4146347	T/C	0.019	-0.544	0.111	1.07E-06
414	rs61736312	11	71945332	G/A	0.062	0.245	0.053	4.57E-06
415	rs72644429	1	14569165	C/G	0.051	0.257	0.057	7.08E-06
416	rs77460657	8	143778434	A/G	0.012	0.568	0.121	2.69E-06
417	rs80327131	10	34216474	A/G	0.032	0.345	0.067	2.34E-07
418	rs942231	13	22512174	G/A	0.310	0.118	0.027	9.55E-06
419	rs9502518	6	6912051	A/T	0.033	-0.334	0.070	1.70E-06
420	rs113388671	1	6514541	T/C	0.012	-0.501	0.113	9.12E-06
421	rs113943328	9	114793256	C/T	0.014	0.573	0.120	1.82E-06
422	rs11795181	9	113122708	T/C	0.035	-0.327	0.070	3.24E-06
423	rs12033127	1	196664255	G/T	0.635	-0.123	0.025	1.38E-06
424	rs144819000	8	107055542	A/C	0.018	-0.449	0.097	3.63E-06
425	rs1574549	7	71847345	C/T	0.315	-0.131	0.027	1.32E-06
426	rs161189	7	9732399	G/C	0.801	0.150	0.031	1.86E-06
427	rs165895	22	19953059	C/T	0.339	0.131	0.028	2.40E-06
428	rs2026805	9	16800789	A/G	0.723	0.132	0.029	5.89E-06
429	rs2714034	17	70716281	A/C	0.168	0.145	0.032	6.76E-06
430	rs28710060	14	96143294	A/G	0.116	-0.190	0.039	1.05E-06
431	rs35046323	7	148791298	C/T	0.054	-0.270	0.057	1.78E-06
432	rs35406243	5	105215090	C/T	0.178	0.149	0.032	4.37E-06
433	rs56242225	3	55659797	C/A	0.197	-0.147	0.033	6.76E-06
434	rs59716235	19	54125279	G/A	0.063	0.234	0.050	2.75E-06
435	rs59716235	19	54125279	G/A	0.063	0.234	0.050	2.75E-06
436	rs62045752	16	18268508	G/C	0.322	-0.135	0.028	8.91E-07
437	rs62178545	2	157580792	A/G	0.314	0.123	0.027	4.07E-06
438	rs74480769	5	40972211	G/A	0.036	-0.332	0.074	6.31E-06
439	rs75303464	6	103127345	C/G	0.019	-0.407	0.085	1.78E-06
440	rs78532720	6	110145024	A/G	0.061	0.248	0.054	3.80E-06
441	rs80117180	2	175895188	G/T	0.044	0.267	0.057	2.63E-06
442	rs113877949	13	71596899	T/C	0.028	-0.331	0.073	6.03E-06
443	rs115087294	5	29437467	T/A	0.050	-0.254	0.055	3.80E-06
444	rs116585765	2	65521870	G/A	0.048	-0.287	0.063	5.13E-06
445	rs117475847	22	33225732	A/C	0.039	0.272	0.061	9.33E-06
446	rs12034435	1	9424050	T/C	0.169	-0.163	0.033	9.12E-07
447	rs12291214	11	124894586	A/G	0.322	-0.118	0.026	7.08E-06
448	rs1414558	9	10517983	C/T	0.765	-0.146	0.030	1.20E-06
449	rs1485846	2	141287673	C/A	0.027	-0.356	0.075	2.24E-06
450	rs17323663	15	70100189	G/T	0.180	0.148	0.033	5.50E-06
451	rs181019297	22	27666837	T/C	0.016	-0.559	0.112	5.75E-07
452	rs2605606	11	93223317	G/A	0.125	0.177	0.039	4.79E-06
453	rs2717207	4	112550848	A/G	0.905	0.216	0.046	2.19E-06
454	rs56267957	2	16837519	A/T	0.069	-0.230	0.049	2.63E-06
455	rs6712108	2	203632067	G/T	0.830	-0.144	0.033	9.55E-06
456	rs75302218	3	116456092	A/G	0.014	-0.501	0.107	2.75E-06
457	rs76242654	9	28189782	G/A	0.015	-0.450	0.100	6.46E-06
458	rs78530946	17	65312533	T/C	0.081	-0.206	0.044	2.24E-06
459	rs8110974	19	798643	A/G	0.148	-0.177	0.036	6.31E-07
460	rs114636882	3	110934965	A/T	0.011	-0.534	0.112	1.95E-06
461	rs116637665	3	93762625	T/C	0.064	-0.236	0.050	2.14E-06
462	rs132211	22	48144007	G/T	0.455	-0.112	0.025	7.08E-06
463	rs142020018	1	118919768	A/C	0.022	0.473	0.103	4.47E-06
464	rs148022645	15	86426717	G/A	0.018	-0.408	0.089	3.98E-06
465	rs148636327	8	105616626	A/C	0.010	0.572	0.128	8.13E-06
466	rs2237645	7	103522248	T/C	0.100	-0.206	0.042	1.05E-06
467	rs2581888	3	29813871	G/A	0.385	-0.117	0.026	7.41E-06
468	rs2913823	5	177719195	A/T	0.839	-0.158	0.034	3.39E-06
469	rs34541348	18	31639474	G/T	0.014	0.484	0.092	1.58E-07
470	rs367453	21	41478192	T/C	0.254	-0.131	0.030	9.12E-06
471	rs56293326	3	171893547	G/A	0.164	-0.150	0.033	6.76E-06
472	rs61852099	1	225138566	G/C	0.220	-0.142	0.030	2.00E-06
473	rs62358105	5	56173934	A/G	0.019	-0.408	0.089	4.68E-06
474	rs6676433	1	202093628	G/A	0.061	0.247	0.054	4.37E-06
475	rs72806715	5	152345579	T/G	0.170	-0.152	0.033	3.80E-06
476	rs72858117	18	1928658	A/G	0.027	0.386	0.080	1.32E-06
477	rs77754241	3	2703788	C/T	0.055	-0.242	0.053	5.37E-06
478	rs7865616	9	137505443	G/A	0.132	-0.174	0.039	7.76E-06
479	rs79769940	10	92382189	T/G	0.042	0.311	0.067	3.80E-06
480	rs116075653	3	47322138	T/C	0.028	-0.336	0.075	7.76E-06
481	rs116162841	5	55317790	A/G	0.050	0.279	0.062	6.61E-06
482	rs11698821	20	49184546	G/A	0.084	0.211	0.045	2.34E-06
483	rs12202891	6	12768218	T/C	0.174	0.146	0.032	5.25E-06
484	rs1339926	9	120144100	C/T	0.447	0.123	0.025	1.38E-06
485	rs140225543	19	55734200	A/G	0.012	-0.530	0.119	8.91E-06
486	rs147342938	7	44771197	T/C	0.076	0.231	0.050	3.55E-06
487	rs3911794	18	4283592	A/C	0.261	-0.135	0.029	3.47E-06
488	rs4254088	11	124805619	C/T	0.367	0.117	0.026	9.55E-06
489	rs4664727	2	155089497	A/G	0.530	-0.111	0.025	5.75E-06
490	rs67915407	3	109959144	C/G	0.128	0.164	0.036	5.75E-06
491	rs7096398	10	61708556	C/T	0.058	-0.228	0.052	9.33E-06
492	rs73370164	12	93509149	A/G	0.037	0.305	0.063	1.23E-06
493	rs77451959	11	30383235	T/G	0.024	0.398	0.086	3.16E-06
494	rs78536850	14	104093384	T/G	0.107	0.201	0.040	6.76E-07
495	rs79719082	15	94038436	G/A	0.079	-0.211	0.046	4.27E-06
