# Supplementary material for: Immune Cell Proteins and Parkinson's Disease: A Mendelian Randomization Analysis of Causal Associations
Source: Brain Behav. 2025 Jul 9;15(7):e70596. doi: 10.1002/brb3.70596 (PMC12241703; doi:10.1002/brb3.70596)
Supplement: Supplementary file 3 — Table S3 Associations of multiple proteins with PD in Univariable MR analysis [file BRB3-15-e70596-s003.xlsx]

## Sheet: Sheet1
Table S3 Associations of multiple proteins with PD in Univariable Mendelian randomization analysis
Exposures	MR							Heterogeneity			Pleiotropy
	Methods	SNPs	Beta	OR	OR (95%CI)	P-value	P_FDR	Method	Cochran’s Q	P-value	Egger-intercept	P-value
CD38	MR Egger	23	0.144164	1.15507	1.031 ~1.294	0.0214058	0.246	IVW	31.8794	0.0794747	-0.00622703	0.661095
	Weighted median		0.213207	1.23764	1.135 ~1.350	1.40633e-06	0
	Inverse variance weighted		0.124581	1.13267	1.053 ~1.218	0.000766787	0.018
	Weighted mode		0.204227	1.22658	1.120 ~1.343	0.000224654	0.005
FcγRIIIB	MR Egger	31	0.0901594	1.09435	1.024 ~1.170	0.0127799	0.294	IVW	43.8278	0.0494341	-0.016798	0.17569
	Weighted median		0.0783987	1.08155	1.035 ~1.130	0.00051491	0.006
	Inverse variance weighted		0.0562164	1.05783	1.009 ~1.109	0.0188878	0.109
	Weighted mode		0.0794079	1.08265	1.035 ~1.132	0.00154093	0.018
CUL4B	MR Egger	22	0.136626	1.1464	0.943 ~1.393	0.184566	0.531	IVW	14.6734	0.838976	-0.00594807	0.729036
	Weighted median		0.0702089	1.07273	0.960 ~1.199	0.214811	0.988
	Inverse variance weighted		0.104898	1.1106	1.024 ~1.205	0.0116002	0.133
	Weighted mode		0.0758064	1.07875	0.909 ~1.280	0.395784	0.91
ADAMTSs	MR Egger	16	-0.0366394	0.964024	0.803 ~1.157	0.700091	0.847	IVW	10.4267	0.792073	-0.0174668	0.320622
	Weighted median		-0.113083	0.893076	0.789 ~1.011	0.0732899	0.562
	Inverse variance weighted		-0.118991	0.887816	0.808 ~0.975	0.0128273	0.098
	Weighted mode		-0.107194	0.898352	0.739 ~1.092	0.299668	1
ANK2	MR Egger	23	-0.0680429	0.93422	0.759 ~1.150	0.528365	0.76	IVW	24.1728	0.338235	0.00522595	0.78774
	Weighted median		-0.0386332	0.962104	0.855 ~1.083	0.521692	0.706
	Inverse variance weighted		-0.0416745	0.959182	0.882 ~1.043	0.330414	0.76
	Weighted mode		-0.141154	0.868355	0.668 ~1.129	0.303504	1
FE65	MR Egger	21	-0.00714757	0.992878	0.767 ~1.285	0.957281	0.957281	IVW	14.9991	0.776456	0.010552	0.618939
	Weighted median		0.0188548	1.01903	0.911 ~1.140	0.742177	0.854
	Inverse variance weighted		0.0558745	1.05747	0.973 ~1.149	0.18855	0.62
	Weighted mode		0.0505666	1.05187	0.873 ~1.267	0.599927	0.69
HEPHL1	MR Egger	22	-0.191765	0.825501	0.672 ~1.014	0.082082	0.472	IVW	12.9472	0.910462	0.0315222	0.101867
	Weighted median		-0.0612225	0.940614	0.846 ~1.046	0.25783	0.847
	Inverse variance weighted		-0.02547	0.974852	0.902 ~1.053	0.519796	0.854
	Weighted mode		-0.0779508	0.92501	0.783 ~1.092	0.368189	1
HLA-DQA2	MR Egger	14	0.133818	1.14319	0.911 ~1.435	0.271513	0.568	IVW	19.7049	0.102816	-0.0318885	0.210963
	Weighted median		0.0652446	1.06742	0.927 ~1.229	0.364747	0.7
	Inverse variance weighted		0.000817145	1.00082	0.891 ~1.125	0.989047	0.99
	Weighted mode		0.127825	1.13635	0.911 ~1.417	0.276364	1
ICAM-1	MR Egger	33	-0.124129	0.883266	0.772 ~1.011	0.0815651	0.625	IVW	31.5471	0.489361	0.0171354	0.201528
	Weighted median		-0.0486995	0.952467	0.871 ~1.042	0.288242	0.829
	Inverse variance weighted		-0.0449859	0.956011	0.896 ~1.019	0.170235	0.653
	Weighted mode		-0.0720547	0.93048	0.785 ~1.104	0.413785	0.865
IFNGR1	MR Egger	15	0.0260202	1.02636	0.875 ~1.205	0.755113	0.868	IVW	14.3335	0.42517	-0.0173552	0.366762
	Weighted median		-0.0326063	0.96792	0.855 ~1.096	0.605877	0.774
	Inverse variance weighted		-0.0385668	0.962167	0.884 ~1.048	0.374268	0.783
	Weighted mode		-0.0401098	0.960684	0.835 ~1.105	0.582827	0.706
INHBA	MR Egger	22	0.0191642	1.01935	0.817 ~1.272	0.86683	0.906	IVW	25.8766	0.211193	0.0040679	0.843001
	Weighted median		0.0272219	1.0276	0.906 ~1.166	0.672485	0.814
	Inverse variance weighted		0.0397735	1.04058	0.952 ~1.138	0.383171	0.734
	Weighted mode		0.0125666	1.01265	0.781 ~1.314	0.925505	0.926
Kremen1	MR Egger	16	0.135626	1.14525	0.882 ~1.487	0.326409	0.577	IVW	15.8257	0.393732	-0.0202245	0.394202
	Weighted median		0.0544902	1.056	0.933 ~1.195	0.386715	0.635
	Inverse variance weighted		0.0259506	1.02629	0.936 ~1.125	0.578804	0.832
	Weighted mode		0.0916678	1.096	0.902 ~1.332	0.372295	0.951
VIP36	MR Egger	14	-0.0614966	0.940356	0.745 ~1.188	0.614985	0.832	IVW	16.839	0.206769	0.0121101	0.616955
	Weighted median		0.0176954	1.01785	0.895 ~1.157	0.786547	0.822
	Inverse variance weighted		-0.00649954	0.993522	0.900 ~1.097	0.897735	1
	Weighted mode		0.0905752	1.0948	0.885 ~1.354	0.418693	0.802
MIF	MR Egger	24	-0.0882781	0.915506	0.798 ~1.051	0.222683	0.569	IVW	24.2243	0.391479	0.0126831	0.465234
	Weighted median		-0.0455622	0.95546	0.871 ~1.048	0.332373	0.695
	Inverse variance weighted		-0.0422125	0.958666	0.899 ~1.023	0.200029	0.575
	Weighted mode		-0.0495237	0.951683	0.871 ~1.040	0.286869	1
Podocalyxin	MR Egger	21	0.225744	1.25325	0.984 ~1.596	0.0828806	0.381	IVW	28.7911	0.0919557	-0.0460074	0.0262736
	Weighted median		-0.0678393	0.934411	0.832 ~1.049	0.250154	0.959
	Inverse variance weighted		-0.0500353	0.951196	0.861 ~1.051	0.327722	0.838
	Weighted mode		-0.0829351	0.920411	0.747 ~1.134	0.444891	0.731
PTPRD	MR Egger	24	-0.138756	0.87044	0.749 ~1.011	0.0830603	0.318	IVW	18.4857	0.730637	0.0295529	0.0789735
	Weighted median		-0.0558745	0.945658	0.849 ~1.053	0.307554	0.786
	Inverse variance weighted		-0.0171974	0.98295	0.911 ~1.060	0.655428	0.837
	Weighted mode		-0.0793052	0.923758	0.760 ~1.123	0.43334	0.767
SPR	MR Egger	29	0.129933	1.13875	0.959 ~1.352	0.149944	0.493	IVW	22.9175	0.737159	-0.0218243	0.189274
	Weighted median		0.0481696	1.04935	0.945 ~1.165	0.36751	0.65
	Inverse variance weighted		0.0226411	1.0229	0.952 ~1.099	0.536297	0.822
	Weighted mode		0.070106	1.07262	0.887 ~1.297	0.475374	0.643
UNC5D	MR Egger	18	0.0357418	1.03639	0.813 ~1.320	0.776123	0.85	IVW	8.03757	0.965737	-0.00745206	0.755842
	Weighted median		-0.0480259	0.953109	0.846 ~1.074	0.429417	0.658
	Inverse variance weighted		-0.000641735	0.999358	0.915 ~1.092	0.988671	1
	Weighted mode		-0.0827532	0.920578	0.744 ~1.139	0.455698	0.699
CD47	MR Egger	29	0.0579103	1.05962	0.893 ~1.257	0.51198	0.785	IVW	23.1603	0.724976	-0.00667351	0.668218
	Weighted median		0.0503086	1.0516	0.953 ~1.160	0.314289	0.723
	Inverse variance weighted		0.0234149	1.02369	0.955 ~1.097	0.508965	0.9
	Weighted mode		0.0865112	1.09036	0.905 ~1.314	0.370708	1
DKK1	MR Egger	23	-0.0895439	0.914348	0.771 ~1.084	0.313658	0.601	IVW	14.8811	0.867289	0.00830883	0.629793
	Weighted median		-0.0707279	0.931715	0.838 ~1.036	0.19301	1
	Inverse variance weighted		-0.0507711	0.950496	0.887 ~1.018	0.149539	0.688
	Weighted mode		-0.0492536	0.95194	0.836 ~1.084	0.465325	0.669
DnaJ	MR Egger	20	0.0451322	1.04617	0.843 ~1.299	0.687393	0.878	IVW	20.4114	0.370215	-0.00858569	0.686878
	Weighted median		-0.00181911	0.998183	0.882 ~1.129	0.976922	0.977
	Inverse variance weighted		0.00421333	1.00422	0.918 ~1.099	0.926852	1
	Weighted mode		-0.0146551	0.985452	0.797 ~1.218	0.893674	0.934
CD39	MR Egger	24	-0.078875	0.924155	0.771 ~1.108	0.404344	0.664	IVW	27.8914	0.219917	0.0138973	0.399693
	Weighted median		0.0153555	1.01547	0.911 ~1.132	0.78193	0.856
	Inverse variance weighted		-0.00752659	0.992502	0.916 ~1.076	0.854502	1
	Weighted mode		0.0519245	1.0533	0.884 ~1.255	0.567281	0.725
ER	MR Egger	11	0.249743	1.2837	0.869 ~1.896	0.241301	0.555	IVW	12.7284	0.239254	-0.0481516	0.172674
	Weighted median		-0.0600106	0.941755	0.803 ~1.105	0.462077	0.664
	Inverse variance weighted		-0.0311765	0.969304	0.855 ~1.099	0.626827	0.848
	Weighted mode		-0.0537204	0.947697	0.733 ~1.226	0.6908	0.757
